# Supplementary material for: Opposite regulation of inhibition by adult-born granule cells during implicit versus explicit olfactory learning
Source: eLife. 2018 Feb 28;7:e34976. doi: 10.7554/eLife.34976 (PMC5829916; doi:10.7554/eLife.34976)
Supplement: Figure 1—source data 1. [file elife-34976-fig1-data1.xlsx]

## Sheet: Figure 1
Behavioral Data														BrdU				BrdU/Zi268				Tbx21/Zi268			Morphological data									sIPSC					IPSC under light stimulation
Implicit learning	Non Enriched						Enriched
	Hab 1	Hab 2	Hab 3	Hab 4	0 Test		Hab 1	Hab 2	Hab 3	Hab 4	0 Test															Apical			Basal				Frequency			Amplitude			Frequency						Amplitude
	4.73	3.27	5.34	3.49	0		1.47	2.16	4.43	2.39	0.91			Non Enr	Enr			NE	Enr			NE	E			NE	Enr		NE	Enr			Non-Enr	Enr		Non-Enr	Enr		Non-Enr pre light	Non-Enr light		Enr prelight	Enr light		Non-Enr pre-light	Non-Enr light		Enr pre-light	Enr light
	1.09	3.81	2.03	0	0.22		0.87	2.95	0.84	0.56				3.21709e-05	3.31467e-05			43.5484	53.8462				2.38908			0.33217	0.628338		0.196094	0.266506			0.12	0.048		15	19		0	0		1.17647	31.7647		28	15		11.9	70.6
	2.46	2.08	4.27	0.78	1.51			5.65	2.18	0	3.4			3.15776e-05	5.15578e-05			52.1739	58.1818			3.82775	1.54143			0.378125	0.550347		0.301706	0.193987			0.13	0.051		16	19		5.71429	5.71429		1.33333	24		18	24.5		15	22.5
	3.57	1.16	0.62	1.72	0		2.44	3.19	0	0	2.56			3.84146e-05	4.65323e-05			50	64.2857			2.6694	1.26761			0.196348	0.489027		0.34226	0.514623			0.192	0.391		16	20		0	0		10	13.3333		19	26.3		28.04	22.3
	3	0	1.91	0	0		2.35	1.85	0.84	1.25	0.87			3.11215e-05	4.48891e-05			49.0196	60.274			3.23194	1.21212			0.285867	0.413015		0.70031	0.412368			0.27	0.42		19	20		8.88889	5.55556		15.5556	32.2222		17	26.7		20.49	23
	1.25	0.84	0	0	1.25		3.52	2.66	3.97	2.33	2.29			1.32433e-05				47.8261	46.875			4.2885	2.17865			0.244101	0.40615		0.229904	0.290806			0.447	0.5		20	21		10.5263	16.8421		9.23077	24.6154		30	20.3		11.7	14.6
	3.58	2.8	0.86	2.53	0.84		3.16	2.4	1.97	0.75	0			1.38319e-05				38.3333	72.1667							0.237624	0.464514		0.160387	0.215239			1.2	0.65		21	21.825		8.23529	12.9412		2.85714	0		34	24.2		21.3	25.4
	3.41	2.47	2.06	2.12	2.85		6.06	1.81	3.29	5.43	7.18							35.1852								0.19802	0.429316		0.212101	0.526143			1.34	0.66		21	22		8	6		23.6364	30		28	18.6		25	21.2
	2.34	2.25	1	2.41	0.88		3.71	4.62	5.54	1.96	5.76															0.249799	0.334029		0.205713	0.251465			1.35	0.786		21.061	22.014		2.35294	4.70588		14.2857	17.1429		42	23.2		21	19.7
	2.03	1.44	3.85	1.79	2.94		5.13	2.62	2.26	3.03	4															0.418203	0.278638		0.247993	0.339302			1.41	0.92		21.929	23		3.57143	4.28571		29.5238	27.6191		22	17.8		23.6	23
	2.87	2.38	1.19	1.18	0		2.58	0.79	1.25	1.84	0.71															0.244488	0.57995		0.13004	0.445996			1.457	1		22	23.115		6.66667	6.66667		11.8182	7.27273		99.6	77.5		21.4	20
	5.57	3.54	0	0	2.51		4.08	0.94	2.25	3.34	3.87															0.3266	0.50077		0.315247	0.360177			1.553	1		23	23.324		6.36364	7.27273		8.42105	6.31579		32.8	17.5		17.8	25.1
	2.37	6.67	1.99	0.97	2.25		0.65	0	2.15	0	3.79															0.307409	0.808734		0.271742	0.272891			1.582	1.1		23	24		1.42857	5.71429		6.66667	18.6667		20.8	47.7		31.1	22.5
	5.03	7.24	5.46	3.29	2.23		2.87	2.68	0.35	2.22	3.88															0.210231	0.372266		0.410333	0.598319			1.79	1.405		23	24.352		0	0		8.33333	11.6667		14.7	14.8		34	27.1
	6.33	7.09	4.72	4.06	3.22		2.68	2.65	2.03	1.26	1.12															0.174254	0.370684		0.151876	0.31688			1.926	1.8		24.496	24.757		8	5		5.55556	21.1111		25	95		15.9	23
	3.08	1.88	1.06	0	0.88		2.22	1.85	2.31	1.13	0															0.220403	0.319872		0.321918	0.448974			2.051	1.929		24.702	25		4.375	4.375		0	0		27	37		13.5	17.9
	2.22	3.13	0	0	0.78		3.99	1.58	2	2.43	10.71															0.390788	0.335883		0.221412	0.431882			2.21	2.1		25	25		2.5641	3.58974		0	0		18	43		14.5	18.4
	4.5	2.09	1.59	1.18	0.53		2.32	0	0.66	0																0.211736	0.338152		0.357087	0.376371			2.506	2.5		25.511	25.366		2.6087	1.73913		0	0		18.2	16.2		28.8	39
	3.66	0	0.32	0	0		3.66	1.9	0.47	1.25	1.69															0.237203	0.431067		0.281573	0.376257			2.6	2.73		25.943	26		22.8571	15.7143		3.75	6.25		8.9	11.5		28.4	26.7
	7.25	2.03	0	1.06	1.63		1.69	1.28	1.28	0.28	2.49															0.175434	0.289696		0.216905	0.235977			2.808	2.75		26	26.66		9.09091	20		13.3333	16		17.6	44		16.8	16.9
							2.97	2.22	0	0.66	2.25															0.672359	0.468227		0.174945	1.28214			2.901	2.932		26.679	27.143		6.66667	1.90476		5.38462	6.92308		8.9	12.4		19.8	12.5
							5.06	3.06	2	0.53	2.13															0.301534	0.403542		0.282526	0.250159			2.93	2.99		26.819	28		0.465116	0.930233		4.28571	2.85714		14.9	17.1		23.7	16.2
							4.44	2.44	3.32	0.35	2.06															0.327485	0.37964		0.350116	0.249158			3.075	3.063		27.037	28		0	2.5		14.5	12.5					30.4	22.9
							4.22	1.72	0.72	0	1.47															0.179131	0.46811		0.373864	0.252753			3.14	3.2		27.325	29		26	4		15.3846	16.9231					18	13.7
							2.91	0	0.41	0	0.29															0.425641	0.398272		0.249158	0.163095			3.2	3.327		27.855	29		1.25	11.25		17.7778	11.1111
																										0.347222	0.488889		0.526413	0.658317			3.244	4		28.33	30		6.25	6.25		1.17647	7.05882
																										0.387135	0.395452		0.190688	0.134551			3.6	4.344		29	30.601					0.384615	0.384615
																										0.496886	0.359066		0.315253	0.235982			3.69	5.081		29.027	31.923					4	3.5
																										0.337933	0.31348		0.572795	0.286425			4.3	5.8		29.109	32
																										0.400863	0.328093		0.320633	0.279849			4.5	7		29.283	32
																										0.291404	0.354736		0.197833	0.299655			4.7	7.088		30.246	32.313
																										0.306238			0.360651	0.359333			5.165	7.707		31	32.971
																										0.344078			0.280838	0.305698			5.168	8		31.94	33
																										0.357561			0.517911	0.509941			5.33	8.374		32	35.873
																										0.149611			0.174648	0.17038			5.5	8.393		32.277	36
																										0.279603			0.295814	0.449635			6	8.493		32.399	36.951
																										0.262077			0.227528	0.526413			6.004	8.519		35.588	37.03
																										0.215945			0.169264	0.492243			6.205	9.4		36.62	38
																										0.217049			0.218183	0.504849			6.527	9.46		38	39
																										0.614872			0.301377	0.547621			6.993	13.469		40	39.514
																										0.465766			0.436121	0.334119			7.055	16.628		41	40.401
																										0.260514			0.240782	0.263562			7.092	16.937		43.005	41
																										0.278326			0.37037	0.46729			7.251	17.132		44	41.302
																										0.181538			0.244035	0.365535			8.862	18.653		44	42.689
																										0.192835			0.450024	0.286243			12.6	18.843		48.576	43
																										0.173285			0.222519	0.617284			16.264	19		49.67	43.504
																										0.184568			0.204708	0.361354			19.315	19.914		51.843	47.281
																										0.398804			0.200133	0.34459			22	31			51.848
																										0.506169			0.313152	0.531511			22.516	34.655			54
																													0.293803					39
																													0.256492					45
																													0.297501
																													0.22733
																													0.309228
																													0.208189
																													0.289553
																													0.202497
																													0.339417
																													0.250784
																													0.326323
