# Supplementary material for: Opposite regulation of inhibition by adult-born granule cells during implicit versus explicit olfactory learning
Source: eLife. 2018 Feb 28;7:e34976. doi: 10.7554/eLife.34976 (PMC5829916; doi:10.7554/eLife.34976)
Supplement: Figure 2—source data 1. [file elife-34976-fig2-data1.xlsx]

## Sheet: Figure 2
Behavioral Data														BrdU				BrdU/Zi268				Tbx21/Zi268				Morphological data								sIPSC					IPSC under light stimulation
																										Apical			Basal				Frequency			Amplitude			Frequency						Amplitude
Explicit learning	Cond						PC							PC	C			PC	Cond			PC	Cond			PC	Cond		PC	Cond			PC	cond		PC	cond		PC pre light	PC light		Cond prelight	Cond light		PC pre-light	PC light		Cond pre-light	Cond light
	Day 1	Day 2	Day 3	Day 4	Day 5		Day 1	Day 2	Day 3	Day 4	Day 5			2.9582e-05	5.29552e-05			43.2432	54.7619			1.58983	3.23383			0.13217	0.162112		0.455772	0.180585			0.096	0		8.687	0		2.85714	0		1.81818	7.27273		23.3	0		32	22
	100	75	25	100	75		50	75	25	75	75			2.97175e-05	5.66136e-05			45.9459	57.1429			1.96078	3.01659			0.266642	0.128123		0.414241	0.527396			0.3	0.119		15	13.21		2.5	7.5		10	30		14	11.4		16	35
	25	50	50	75	100		75	100	75	0	50			2.57286e-05	4.23771e-05			43.5897	47.2222			1.76282	5.46875			0.580475	0.233411		0.495745	0.598935			0.36	0.14		18	13.894		2.85714	5.71429		8.57143	25.7143		11.8	11.1		19	27
	75	75	50	50	75		50	50	25	50	50			2.51647e-05	2.94811e-05			46.875	65.7143			1.86916	3.16742			0.526075	0.172096		0.68672	0.328156			0.97	0.156		18	13.897		6	62		0	0		34	176		19.7	22
	75	50	75	100	100		0	25	75	50	75			2.07478e-05	3.55361e-05			54.8387	55.1724			2.64901	2.41187			0.288109	0.217717		0.431462	0.182239			1.1	0.179		21	14.44		2	36		20	26		25	127			21
	100	100	100	75	100		75	25	25	50	25			2.05271e-05	3.46733e-05			39.3696	67.4173							0.12751	0.0532056		0.484856	0.182696			1.7	0.336		21.031	15.588		0	0		0	4		25	0		19	18
	50	25	100	75	75		75	50	25	0	0							39.5824	64.3398							0.171743	0.159134		0.21466	0.488166			1.741	0.456		21.423	16.267		4	0		2	2		19	11		14	18
	50	100	75	100	25		75	50	50	0	25															0.197889	0.116063		0.692969	0.587444			1.745	0.63		21.894	16.883		6	4		0	0		15.7	33		21	18
	75	50	100	100	50		75	50	25	75	25															0.424575	0.176783		0.481463	0.520958			1.77	0.712		22	17.627		12	20		2.85714	2.85714		18.7	46		15	12
	100	100	50	100	50		0	25	75	75	75															0.376506	0.136785		0.401999	0.35114			1.915	0.776		22.097	17.651		24	14		12	14		37	60		16.6	19.8
	75	50	75	50	100		75	25	0	25	25															0.218341	0.198216		0.428565	0.312202			2.37	0.848		22.632	18.641		8.33333	23.3333		0	0		16.6	28		46	94
	100	0	50	100	75		25	100	50	75	25															0.175963	0.149576		0.203163	0.471409			2.406	0.85		22.957	18.71		8	16		15	7.5		34	38		13	68
	50	25	75	75	75		50	0	0	100	25															0.308452	0.042203		0.2158	0.339896			3.027	1.293		23	18.72		22	18		18.1818	20		43	27		13	10
	50	25	50	100	75		75	50	50	75	75															0.162191	0.132363		0.337943	0.584187			3.508	2.517		23	19.387		26.6667	16		0	0		38	62		15	19
	50	75	50	75	75		75	50	75	50	50															0.305655	0.358423		0.237371	0.289019			3.768	3.615		23	19.461		16	44		2	18		12	33		13.6	11
	25	50	75	100	75		75	50	50	0	50															0.267278	0.478978		0.475516	0.353784			3.8	3.788		23	19.58		6	24		1.81818	23.6364		10	9		10.6	10.6
	75	50	75	50	75		50	0	50	50	75															0.3052	0.163544		0.400513	0.301727			4.004	3.854		23.623	19.687		2.22222	2.22222		0	0		24	12		12	19
	25	100	50	50	100		75	75	75	50	75															0.201898	0.0404367		0.332518	0.405118			4.9	3.966		23.864	20		8	4		1.81818	1.81818		8	17		21	14
	50	75	100	100	75		50	75	25	25	75															0.247656	0.196815		0.292565	0.347638			5.8	4		24	20.504		4	8		6	4		23	308		8	9
	50	25	0	50	100		75	25	75	100	25															0.2537	0.261381		0.280001	0.245407			5.994	4.405		24.192	20.654		18.1818	45.4545		2	6		13	116
	25	75	75	75	75		25	50	75	25	75															0.348078	0.0923503		0.35188	0.444025			6.3	4.679		25	20.964		16	56		0	0		6	19
																										0.254496	0.153717		0.576947	0.225258			6.601	4.8		25.006	21.854		14	54		2	2		8	51
																										0.338491	0.166309		0.257711	0.219589			8.202	6.048		26.451	23		3.63636	32.7273		0	0
																										0.239339	0.141157		0.262655	0.195823			8.3	7.964		27	24					0	0
																										0.419199	0.224912		0.571715	0.237829			8.307	10.081		27	24.166					4.44	6.66
																										0.0949127	0.42324		0.604512	0.614412			10	13.396		27.518	24.749					0	0
																										0.216811	0.197842		1.28012	0.51091			10.4	14.148		28.318	27.47					3.33	1.66
																										0.13986	0.124131		0.405574	0.305941			10.7	15.4		28.887	27.72					2	2
																										0.232829	0.119747		0.493089	0.603626			11.218	15.7		29	29.882
																										0.502849	0.1952		0.505705	0.129822			12.8	17.795		31	30
																										0.379777	0.230858		0.294128	0.359979			13.7	19.505		34	37
																										0.222894	0.159181		0.429325	0.139633			17.041	20.573		34	43
																										0.573566	0.272075		0.349567	0.326127			19.094	24		36	43.791
																										0.485044	0.198807		0.242691	0.223175			20.277	27		37	44
																										0.191842	0.114943		0.218667	0.193242			20.8	33.6		37.066	67.719
																										0.230029	0.140252		0.25067	0.290288			22.469			39
																										0.32097	0.411369		0.393429	0.301273			23			40
																										0.444444	0.102564		0.39133				25.712			40.728
																										0.229597	0.228852		0.229935				26			41
																										0.369891	0.188482		0.609858				27.399			46
																										0.320171	0.137339		0.277898				27.749			48.323
																										0.35769	0.186498		0.760631				28.2			50.192
																										0.442593	0.136463		0.45471				28.402			57
																										0.252313	0.303874						33.184			59.02
																										0.957996	0.185437						34			60.609
																										0.414723	0.180777						49			77.054
																										0.300585	0.395315						57			77.629
																										0.325772	0.499168
																										0.328138	0.215517
																										0.308173	0.324588
																										0.442968	0.147257
																										0.261055	0.38677
																										0.325042	0.19153
																										0.345699	0.560329
																										0.33129	0.172844
																										0.311236	0.35545
																											0.257803
																											0.168114
																											0.171556
																											0.308483
																											0.177665
																											0.155556
																											0.312323
																											0.553877
																											0.329779
																											0.359862
																											0.42735
																											0.39267
																											0.0998752
																											0.305655
																											0.392362
																											0.130081
																											0.445092
																											0.420831
																											0.454287
																											0.406229
																											0.270234
																											0.18018
																											0.363372
																											0.152775
																											0.197593
																											0.248602
																											0.383693
																											0.322703
																											0.272645
																											0.162784
																											0.37319
																											0.268817
																											0.564006
																											0.162206
																											0.430802
																											0.347222
																											0.456751
																											0.617942
																											0.19402
																											0.189888
																											0.250125
																											0.36393
																											0.117371
																											0.234412
																											0.0582411
																											0.0468604
																											0.309598
																											0.122974
																											0.347826
																											0.153752
